# Supplementary material for: Gynura procumbens leaf extract-loaded self-microemulsifying drug delivery system offers enhanced protective effects in the hepatorenal organs of the experimental rats
Source: PLoS One. 2025 Feb 24;20(2):e0304435. doi: 10.1371/journal.pone.0304435 (PMC11849907; doi:10.1371/journal.pone.0304435)
Supplement: S1 Data — Final raw data set. (XLSX) [file pone.0304435.s001.xlsx]

## Sheet: Data Set
Liver and Kidney Biomarkers Data
Parameters	Control						Negative Control						Disease						GLE						SMEDDS-GLE						Positive Control
	1	2	3	4	5	6	1	2	3	4	5	6	1	2	3	4	5	6	1	2	3	4	5	6	1	2	3	4	5	6	1	2	3	4	5	6
Creatinine	0.9	0.8	0.8	0.5	0.6	0.7	1	0.7	0.8	1	0.8	0.9	3.7	2.9	3.4	3.2	3.3	5.6	4.1	1.1	2.9	3.9	4.2	2.8	1.2	0.7	4.1	1.8	1.7	0.9	1.2	1	1.3	0.8	0.9	0.7
BUN	19.2	26.3	17.9	23.9	22.7	20.9	15.8	22.6	24.2	27.6	20.7	20.7	73.1346	81.8461	74.5	76.5	59	71.9	36.1	38.5	34.7	43.2	45.5	36.2			22	29.3	27.1	25.8	19.3	27.3	30.3	25.6	26	22.1
ALT	14.5	11.2	15.4	14.7	13.6	13.9	15.2	18.5	13.3	19.2	16.6	16.7	46.2	56	48.9	54.4	55	51.4	33.3	34	43.8	41.6	39.3	34.6	43.8	15.8	34	22.7	25.7	28.7	20.4	19.9	25.1	22.3	17.6	27.7
AST	42.1	32.8	43.3	37.85	33.7	40.1	33.3	43.8	40.5	37.9	39	41.3	83.1	98.2	74.4	87.4	93	85.9	85	58.6	68.1	60.9	74.6	63.5	48.8	54	46.4	24.7	33.5	42.4	50.6	39.2	39.9	30.4	45.4	34.7
ALP	49.8	34.5	68	27.9	83	53.4	37.1	53.7	47.6	61.8	61.7	64.3	156.6	109	199.6	178.3	113.7	149.3	128	127.9	97	124	85	105	63.8	39.5	73	108.2	62	68.3	61.8	58.8	64.3	72	69.4	62.3
Inflammatory Cell's Density Count based on H& E staining
Parameters	Control						Negative Control						Disease						GLE						SMEDDS-GLE						Positive Control
	1	2	3	4	5	6	1	2	3	4	5	6	1	2	3	4	5	6	1	2	3	4	5	6	1	2	3	4	5	6	1	2	3	4	5	6
Density Liver	17541	16646	16137	16443.5	15270.2	19087.8	17543	17251	19346	17690.4	16428.1	20535.2	24437	24135	24083	23740.2	22046.3	27557.9	22157	22013	21097	21326.1	19804.5	24755.6	20643	20166	20602	20066.2	18634.4	23293.1	18821	22339	20408	20117.5	18682.1	23352.6
Density Kidney	19342	17565	16484	17445.6	16200.9	20251.1	19094	18757	17627	18127.5	16834.1	21042.7	23391	24552	24599	23703.2	22012	27515	20144	22957	22906	21567.9	20029	25036.3	20754	20213	19570	19780.6	18369.2	22961.6	20642	20205	18365	19347.6	17967.2	22459
			Dispersibility in water (%)									Dispersibility in 0.1 N HCl (%)
			Time (min)	GLE			SMEDDS-GLE					Time (min)	GLE			SMEDDS-GLE
				1	2	3	1	2	3				1	2	3	1	2	3
			0	0	0	0	0	0	0			0	0	0	0	0	0	0
			5	0.413617	0.478513	0.525675	19.5434	22.6097	24.8381			5	1.27532	1.47541	1.62083	11.6157	13.4382	14.7627
			15	1.62	1.87418	2.05889	27.2987	31.5818	34.6946			15	2.44596	2.82973	3.10862	28.5051	32.9775	36.2278
			30	7.30723	8.45373	9.28693	48.1519	55.7069	61.1973			30	5.44596	6.30042	6.92139	47.9796	55.5075	60.9783
			45	10.754	12.4413	13.6676	63.8349	73.8505	81.1292			45	7.75617	8.9731	9.85749	59.354	68.6666	75.4344
			60	16.4413	19.0209	20.8956	78.8285	91.1966	100.185			60	11.6157	13.4382	14.7627	81.2413	93.9879	103.251
